# Supplementary material for: Angiotensin II type-1 receptor-associated protein interacts with transferrin receptor-1 and promotes its internalization
Source: Sci Rep. 2022 Oct 17;12:17376. doi: 10.1038/s41598-022-22343-5 (PMC9576747; doi:10.1038/s41598-022-22343-5)
Supplement: Supplementary file 1 — Supplementary Table S1. [file 41598_2022_22343_MOESM1_ESM.xlsx]

## Sheet: Sheet1
Supplementary TableS1: Protein list of identified from F-mATRAP complex higher abundance than ATRAP. Proteins were listed in descending order of the abundance.
Accession	Description	Coverage [%]	# Unique Peptides	Score Mascot: Mascot	Abundance
O75165	DnaJ homolog subfamily C member 13 OS=Homo sapiens OX=9606 GN=DNAJC13 PE=1 SV=5	41	84	6622	1263642687
P11717	Cation-independent mannose-6-phosphate receptor OS=Homo sapiens OX=9606 GN=IGF2R PE=1 SV=3	29	58	3839	6.36563e+08
O14828	Secretory carrier-associated membrane protein 3 OS=Homo sapiens OX=9606 GN=SCAMP3 PE=1 SV=3	33	9	1548	5.33553e+08
P46459	Vesicle-fusing ATPase OS=Homo sapiens OX=9606 GN=NSF PE=1 SV=3	47	36	2478	3.89182e+08
O75976	Carboxypeptidase D OS=Homo sapiens OX=9606 GN=CPD PE=1 SV=2	28	34	2594	3.36469e+08
P02786	Transferrin receptor protein 1 OS=Homo sapiens OX=9606 GN=TFRC PE=1 SV=2	38	25	1707	3.28661e+08
Q7Z3C6	Autophagy-related protein 9A OS=Homo sapiens OX=9606 GN=ATG9A PE=1 SV=3	37	21	1518	3.03094e+08
Q16563	Synaptophysin-like protein 1 OS=Homo sapiens OX=9606 GN=SYPL1 PE=1 SV=1	10	3	986	2.52556e+08
P20645	Cation-dependent mannose-6-phosphate receptor OS=Homo sapiens OX=9606 GN=M6PR PE=1 SV=1	28	9	809	206583234
Q8NCG7	Sn1-specific diacylglycerol lipase beta OS=Homo sapiens OX=9606 GN=DAGLB PE=1 SV=2	28	17	1308	1.57506e+08
Q93050	V-type proton ATPase 116 kDa subunit a isoform 1 OS=Homo sapiens OX=9606 GN=ATP6V0A1 PE=1 SV=3	24	17	1197	1.46454e+08
Q9NRW7	Vacuolar protein sorting-associated protein 45 OS=Homo sapiens OX=9606 GN=VPS45 PE=1 SV=1	34	23	1255	1.41512e+08
P68363	Tubulin alpha-1B chain OS=Homo sapiens OX=9606 GN=TUBA1B PE=1 SV=1	41	2	1481	1.38954e+08
O15127	Secretory carrier-associated membrane protein 2 OS=Homo sapiens OX=9606 GN=SCAMP2 PE=1 SV=2	14	4	527	1.3348e+08
Q9BTU6	Phosphatidylinositol 4-kinase type 2-alpha OS=Homo sapiens OX=9606 GN=PI4K2A PE=1 SV=1	56	24	1321	1.21369e+08
P68371	Tubulin beta-4B chain OS=Homo sapiens OX=9606 GN=TUBB4B PE=1 SV=1	42	3	2034	1.1015e+08
Q9NRX5	Serine incorporator 1 OS=Homo sapiens OX=9606 GN=SERINC1 PE=1 SV=1	11	4	611	1.01331e+08
Q9Y487	V-type proton ATPase 116 kDa subunit a isoform 2 OS=Homo sapiens OX=9606 GN=ATP6V0A2 PE=1 SV=2	26	17	1000	9.87955e+07
P98194	Calcium-transporting ATPase type 2C member 1 OS=Homo sapiens OX=9606 GN=ATP2C1 PE=1 SV=3	29	20	1286	9.40004e+07
P11142	Heat shock cognate 71 kDa protein OS=Homo sapiens OX=9606 GN=HSPA8 PE=1 SV=1	34	16	1202	7.53496e+07
P16615	Sarcoplasmic/endoplasmic reticulum calcium ATPase 2 OS=Homo sapiens OX=9606 GN=ATP2A2 PE=1 SV=1	19	20	806	6.79725e+07
P63261	Actin, cytoplasmic 2 OS=Homo sapiens OX=9606 GN=ACTG1 PE=1 SV=1	39	11	706	6.77673e+07
P60709	Actin, cytoplasmic 1 OS=Homo sapiens OX=9606 GN=ACTB PE=1 SV=1	39	11	706	6.77673e+07
Q15904	V-type proton ATPase subunit S1 OS=Homo sapiens OX=9606 GN=ATP6AP1 PE=1 SV=2	20	9	286	6.73245e+07
Q99523	Sortilin OS=Homo sapiens OX=9606 GN=SORT1 PE=1 SV=3	19	12	1016	6.71706e+07
Q5VTE0	Putative elongation factor 1-alpha-like 3 OS=Homo sapiens OX=9606 GN=EEF1A1P5 PE=5 SV=1	20	7	589	6.47409e+07
P68104	Elongation factor 1-alpha 1 OS=Homo sapiens OX=9606 GN=EEF1A1 PE=1 SV=1	20	7	589	6.47409e+07
P0DMV8	Heat shock 70 kDa protein 1A OS=Homo sapiens OX=9606 GN=HSPA1A PE=1 SV=1	29	14	1134	6.45177e+07
P49257	Protein ERGIC-53 OS=Homo sapiens OX=9606 GN=LMAN1 PE=1 SV=2	29	11	595	5.71569e+07
Q99805	Transmembrane 9 superfamily member 2 OS=Homo sapiens OX=9606 GN=TM9SF2 PE=1 SV=1	18	8	620	5.6677e+07
Q92896	Golgi apparatus protein 1 OS=Homo sapiens OX=9606 GN=GLG1 PE=1 SV=2	18	19	1081	5.60799e+07
P27824	Calnexin OS=Homo sapiens OX=9606 GN=CANX PE=1 SV=2	25	14	670	5.59128e+07
Q9UIQ6	Leucyl-cystinyl aminopeptidase OS=Homo sapiens OX=9606 GN=LNPEP PE=1 SV=3	22	21	616	5.41359e+07
Q7L0J3	Synaptic vesicle glycoprotein 2A OS=Homo sapiens OX=9606 GN=SV2A PE=1 SV=1	14	10	687	5.3001e+07
Q6RW13	Type-1 angiotensin II receptor-associated protein OS=Homo sapiens OX=9606 GN=AGTRAP PE=1 SV=1	31	4	369	5.1074e+07
